# Supplementary material for: Profiling Non-Coding RNA Changes Associated with 16 Different Engineered Nanomaterials in a Mouse Airway Exposure Model
Source: Cells. 2021 May 1;10(5):1085. doi: 10.3390/cells10051085 (PMC8147388; doi:10.3390/cells10051085)
Supplement: Supplementary file 1 [file cells-10-01085-s001.zip]

Archive with 2 entries (2 files):
- Supplementary Figures S1 - S4.pdf
- Table S1.xlsx
